# Supplementary material for: Mutant p53 variants differentially impact replication initiation and activate cGAS-STING to affect immune checkpoint inhibition
Source: Commun Biol. 2025 Nov 5;8:1522. doi: 10.1038/s42003-025-09050-3 (PMC12589595; doi:10.1038/s42003-025-09050-3)
Supplement: Supplementary file 5 — Supplementary Data 2 [file 42003_2025_9050_MOESM5_ESM.xlsx]

## Sheet: Fig. 3
		Fig. 3C					Fig. 3D
		Replication tract frequency (%)					Replication tract length (μm)
		Vector	mutp53-R175H	mutp53-R273H			Vector	mutp53-R175H	mutp53-R273H
		14.2857	17.7778	23.5294			1.5	1.5	1.5
		14.2857	18.1818	35.7143			2	2	1.5
		9.09091	13.5135	33.3333			2	2	2
		8.88889	13.3333	29.7872			2	2	2
		8	13.8889	34.9206			2	2	2
		14.2857	21.5686	28.8462			2	2	2.5
		11.1111	16.6667	21.2766			2	2	2.5
		15	21.6216	28.3784			2.5	2	2.5
		19.5652	11.2903	29.7297			2.5	2	2.5
		12.766	12.2449				2.5	2	2.5
		8.69565	21.5686	33.9286			2.5	2	2.5
		18.5185	12.9032	31.5508			2.5	2	2.5
		13.4615	21.1538	37.6812			2.5	2	2.5
		19.2308	16.6667	38.0952			2.5	2	2.5
		13.5135	16				2.5	2.5	2.5
		19.1489	20	29.0323			2.5	2.5	2.5
		24	22	28.6957			2.5	2.5	3
		14.0351	13.3333	30.7692			2.5	2.5	3
		12.766	0	42			2.5	2.5	3
		12.7273	16.129	37.8378			2.5	2.5	3
		11.5385	21.6216	30.7692			2.5	2.5	3
		17.3913	13.1579	39.3939			2.5	2.5	3
		25.641	16.2162	31.4286			2.5	2.5	3
		24.1379	17.3913	41.4634			2.5	2.5	3
		13.6364	18.1818	30.9524			2.5	2.5	3
		8.88889	17.0213	33.3333			2.5	2.5	3
		16.6667	20	17.6471			2.5	2.5	3
		10.2564	26.3158	29.3103			2.5	3	3
		11.1111	10.5263	40.4762			2.5	3	3
		12.2807	17.3913	42.8571			3	3	3
		21.0526	19.2308	36.7347			3	3	3
		14.2857	15.2542	33.3333			3	3	3.5
		20.5128	18.5185	36.3636			3	3	3.5
		9.09091	10.2041	35.4839			3	3	3.5
		11.3208	17.7419	36.6667			3	3	3.5
		11.1111	18.75	27.5			3	3	3.5
		13.2075	14.6341	42.8571			3	3	3.5
		11.4286	19.5122	54.1667			3	3	3.5
		16.6667	15.3846	40.3509			3	3	3.5
		25	11.1111	41.8605			3	3	3.5
		16.2162	18.1818	27.5			3	3	3.5
		10.2564	14.2857	28.8462			3	3	3.5
		8.57143	16.6667	30.4348			3	3	3.5
		12.8205	16.3265	31.068			3	3	3.5
		14	21.4286	26.8293			3	3	3.5
		18.1818	11.9048	57.6923			3	3	3.5
		10.7143	15	21.7391			3	3	3.5
		12.1212	15.3846	36.9565			3	3	3.5
		12.3288	13.6364	25.5814			3	3	3.5
		15.3846	14.8936	40.9091			3	3	3.5
		9.52381	10.7143	26.087			3	3	3.5
		15.3846	12	30.5556			3	3	3.5
		18.3333	12.2449	24.3243			3.5	3	3.5
		10.5263	18.5185	44.4444			3.5	3	3.5
		11.6279	11.3636	26.9231			3.5	3	3.5
		21.6667	14.2857	35.8974			3.5	3	3.5
		18.2927	19.3548	32.2581			3.5	3	3.5
		16	16.6667	25			3.5	3.5	3.5
		14.2857	16.2162	35.5556			3.5	3.5	3.5
		24.0741	18.3673	14.2857			3.5	3.5	3.5
		15.0685	20	25			3.5	3.5	3.5
		15.625	16.6667	24.3243			3.5	3.5	3.5
		12.5	18.4211	28.125			3.5	3.5	3.5
		17.1429	13.6364	25.641			3.5	3.5	3.5
		9.09091	14.8936	26.1905			3.5	3.5	3.5
		10.2041	14.8148	26.087			3.5	3.5	4
		8.51064	22.8571	29.7872			3.5	3.5	4
		16.6667	10.1695	42.3077			3.5	3.5	4
		12.9032	14.2857	26.087			3.5	3.5	4
		17.9487	18.8679	34.2857			3.5	3.5	4
		23.5294	14.2857	27.0833			3.5	3.5	4
		12	16.2791	27.027			3.5	3.5	4
		10.2564	21.2121	28			3.5	3.5	4
		11.5385	10.5263	38.8889			3.5	3.5	4
		12.1212	10	31.0345			3.5	3.5	4
		13.3333	22.2222	31.4286			3.5	3.5	4
		16.9014	14.5455	32.5			3.5	3.5	4
		14.7059	14.2857	13.9535			3.5	3.5	4
		18.1818	10.5263	59.0909			3.5	3.5	4
		11.9403	18.5185	35.7143			3.5	3.5	4
		13.8889	22.2222	25.5319			3.5	3.5	4
		10.3448	20.5128	25			3.5	3.5	4
		17.3913	15	26.9231			3.5	3.5	4
		16.6667	10	17.8571			3.5	3.5	4
		19.0476	20.6897	21.7949			3.5	3.5	4
		4.34783	12.9032	19.6429			3.5	3.5	4
		8.51064	12.963	30.1587			3.5	3.5	4
		11.9048	14.4927	30.6122			3.5	3.5	4
		16	15.2174	24.1758			3.5	3.5	4
		12.5	17.0213	25.4902			3.5	3.5	4
		15.1515	14.2857	27.2727			3.5	3.5	4
		8.92857	14.2857	27.5862			3.5	3.5	4
		9.30233	11.2903	20.6349			3.5	3.5	4
		9.80392	12	16.1765			3.5	3.5	4
		22.5	8	26.1538			4	4	4
		0	12.766	17.5439			4	4	4
		12.963	9.09091	25			4	4	4
		15.625	11.7647	18			4	4	4
		14.2857	12.5	16.6667			4	4	4
		14.9254	11.1111	20.7547			4	4	4
		11.7647	13.6364	23.9583			4	4	4
		14.2857	12.6582	24.0964			4	4	4
		12.3457	15	20			4	4	4
		10.7143	11.4286	21.5686			4	4	4
		10.8108	8.33333	19.0476			4	4	4
		13.8889	14.7368	22.7273			4	4	4
		10	13.5593	23.4694			4	4	4
		12.1212	14.2857	22.2222			4	4	4
		7.5	14.6341	19			4	4	4
		14.8649	13.6986				4	4	4
							4	4	4
							4	4	4
							4	4	4
							4	4	4
							4	4	4
							4	4	4
							4	4	4
							4	4	4
							4	4	4
							4	4	4
							4	4	4
							4	4	4
							4	4	4
							4	4	4
							4	4	4
							4	4	4
							4	4	4
							4	4	4
							4	4	4
							4	4	4
							4	4	4
							4	4	4
							4	4	4
							4	4	4.5
							4	4	4.5
							4	4	4.5
							4	4	4.5
							4	4	4.5
							4	4	4.5
							4	4	4.5
							4	4	4.5
							4	4	4.5
							4	4	4.5
							4	4	4.5
							4	4	4.5
							4	4	4.5
							4	4	4.5
							4	4	4.5
							4.5	4	4.5
							4.5	4	4.5
							4.5	4	4.5
							4.5	4	4.5
							4.5	4	4.5
							4.5	4	4.5
							4.5	4	4.5
							4.5	4	4.5
							4.5	4	4.5
							4.5	4	4.5
							4.5	4	4.5
							4.5	4	4.5
							4.5	4	4.5
							4.5	4	4.5
							4.5	4	4.5
							4.5	4	4.5
							4.5	4	4.5
							4.5	4	4.5
							4.5	4.5	4.5
							4.5	4.5	4.5
							4.5	4.5	4.5
							4.5	4.5	4.5
							4.5	4.5	4.5
							4.5	4.5	4.5
							4.5	4.5	4.5
							4.5	4.5	4.5
							4.5	4.5	4.5
							4.5	4.5	4.5
							4.5	4.5	4.5
							4.5	4.5	4.5
							4.5	4.5	4.5
							4.5	4.5	4.5
							4.5	4.5	4.5
							4.5	4.5	4.5
							4.5	4.5	4.5
							4.5	4.5	4.5
							4.5	4.5	4.5
							4.5	4.5	4.5
							4.5	4.5	5
							4.5	4.5	5
							4.5	4.5	5
							4.5	4.5	5
							4.5	4.5	5
							4.5	4.5	5
							4.5	4.5	5
							4.5	4.5	5
							4.5	4.5	5
							4.5	4.5	5
							4.5	4.5	5
							4.5	4.5	5
							5	4.5	5
							5	4.5	5
							5	4.5	5
							5	4.5	5
							5	4.5	5
							5	4.5	5
							5	4.5	5
							5	4.5	5
							5	4.5	5
							5	4.5	5
							5	4.5	5
							5	4.5	5
							5	4.5	5
							5	4.5	5
							5	4.5	5
							5	4.5	5
							5	4.5	5
							5	4.5	5
							5	4.5	5
							5	4.5	5
							5	4.5	5
							5	4.5	5
							5	4.5	5
							5	4.5	5
							5	5	5
							5	5	5
							5	5	5
							5	5	5
							5	5	5
							5	5	5
							5	5	5
							5	5	5
							5	5	5
							5	5	5
							5	5	5
							5	5	5
							5	5	5
							5	5	5
							5	5	5
							5	5	5
							5	5	5
							5	5	5
							5	5	5
							5	5	5
							5	5	5
							5	5	5
							5	5	5
							5	5	5
							5	5	5
							5	5	5
							5	5	5
							5	5	5
							5	5	5
							5	5	5
							5	5	5
							5	5	5
							5	5	5
							5	5	5
							5	5	5
							5	5	5
							5	5	5
							5	5	5.5
							5	5	5.5
							5	5	5.5
							5.5	5	5.5
							5.5	5	5.5
							5.5	5	5.5
							5.5	5	5.5
							5.5	5	5.5
							5.5	5	5.5
							5.5	5	5.5
							5.5	5	5.5
							5.5	5	5.5
							5.5	5	5.5
							5.5	5	5.5
							5.5	5	5.5
							5.5	5	5.5
							5.5	5	5.5
							5.5	5	5.5
							5.5	5	5.5
							5.5	5	5.5
							5.5	5	5.5
							5.5	5	5.5
							5.5	5	5.5
							5.5	5	5.5
							5.5	5	5.5
							5.5	5	5.5
							5.5	5	5.5
							5.5	5	5.5
							5.5	5	5.5
							5.5	5	5.5
							5.5	5	5.5
							5.5	5	5.5
							5.5	5	5.5
							5.5	5	5.5
							5.5	5	5.5
							5.5	5.5	5.5
							5.5	5.5	5.5
							5.5	5.5	5.5
							5.5	5.5	5.5
							5.5	5.5	5.5
							5.5	5.5	5.5
							5.5	5.5	5.5
							5.5	5.5	5.5
							5.5	5.5	5.5
							5.5	5.5	5.5
							5.5	5.5	5.5
							5.5	5.5	5.5
							5.5	5.5	5.5
							6	5.5	5.5
							6	5.5	5.5
							6	5.5	5.5
							6	5.5	5.5
							6	5.5	6
							6	5.5	6
							6	5.5	6
							6	5.5	6
							6	5.5	6
							6	5.5	6
							6	5.5	6
							6	5.5	6
							6	5.5	6
							6	5.5	6
							6	5.5	6
							6	5.5	6
							6	5.5	6
							6	5.5	6
							6	5.5	6
							6	5.5	6
							6	5.5	6
							6	5.5	6
							6	5.5	6
							6	5.5	6
							6	5.5	6
							6	5.5	6
							6	5.5	6
							6	5.5	6
							6	5.5	6
							6	5.5	6
							6	5.5	6
							6	5.5	6
							6	5.5	6
							6	5.5	6
							6	5.5	6
							6	6	6
							6	6	6
							6	6	6
							6	6	6
							6	6	6
							6	6	6
							6	6	6
							6	6	6
							6	6	6
							6	6	6
							6	6	6
							6	6	6
							6	6	6
							6	6	6
							6	6	6
							6	6	6
							6	6	6
							6	6	6
							6	6	6
							6	6	6
							6	6	6
							6	6	6
							6	6	6
							6	6	6
							6	6	6
							6.5	6	6
							6.5	6	6
							6.5	6	6
							6.5	6	6
							6.5	6	6
							6.5	6	6
							6.5	6	6
							6.5	6	6
							6.5	6	6
							6.5	6	6
							6.5	6	6
							6.5	6	6
							6.5	6	6
							6.5	6	6
							6.5	6	6
							6.5	6	6
							6.5	6	6
							6.5	6	6
							6.5	6	6
							6.5	6	6
							6.5	6	6
							6.5	6	6
							6.5	6	6
							6.5	6	6
							6.5	6	6
							6.5	6	6
							6.5	6	6.5
							6.5	6	6.5
							6.5	6	6.5
							6.5	6	6.5
							6.5	6	6.5
							6.5	6	6.5
							6.5	6	6.5
							6.5	6	6.5
							6.5	6	6.5
							6.5	6	6.5
							6.5	6	6.5
							6.5	6	6.5
							6.5	6	6.5
							6.5	6	6.5
							6.5	6	6.5
							6.5	6	6.5
							6.5	6	6.5
							6.5	6	6.5
							6.5	6	6.5
							6.5	6	6.5
							6.5	6	6.5
							6.5	6	6.5
							6.5	6	6.5
							6.5	6	6.5
							6.5	6	6.5
							6.5	6	6.5
							6.5	6	6.5
							6.5	6	6.5
							6.5	6.5	6.5
							6.5	6.5	6.5
							6.5	6.5	6.5
							6.5	6.5	6.5
							6.5	6.5	6.5
							6.5	6.5	6.5
							6.5	6.5	6.5
							6.5	6.5	6.5
							6.5	6.5	6.5
							6.5	6.5	6.5
							6.5	6.5	6.5
							6.5	6.5	6.5
							6.5	6.5	6.5
							7	6.5	6.5
							7	6.5	6.5
							7	6.5	6.5
							7	6.5	6.5
							7	6.5	6.5
							7	6.5	6.5
							7	6.5	6.5
							7	6.5	6.5
							7	6.5	6.5
							7	6.5	6.5
							7	6.5	6.5
							7	6.5	6.5
							7	6.5	6.5
							7	6.5	6.5
							7	6.5	6.5
							7	6.5	6.5
							7	6.5	6.5
							7	6.5	6.5
							7	6.5	6.5
							7	6.5	6.5
							7	6.5	6.5
							7	6.5	6.5
							7	6.5	6.5
							7	6.5	6.5
							7	6.5	6.5
							7	6.5	6.5
							7	6.5	6.5
							7	6.5	6.5
							7	6.5	6.5
							7	6.5	6.5
							7	6.5	6.5
							7	6.5	6.5
							7	6.5	6.5
							7	6.5	6.5
							7	6.5	7
							7	6.5	7
							7	6.5	7
							7	6.5	7
							7	6.5	7
							7	6.5	7
							7	6.5	7
							7	6.5	7
							7	6.5	7
							7	6.5	7
							7	6.5	7
							7	6.5	7
							7	6.5	7
							7	6.5	7
							7	6.5	7
							7	6.5	7
							7	6.5	7
							7	6.5	7
							7	6.5	7
							7	6.5	7
							7	6.5	7
							7	6.5	7
							7	6.5	7
							7	7	7
							7	7	7
							7.5	7	7
							7.5	7	7
							7.5	7	7
							7.5	7	7
							7.5	7	7
							7.5	7	7
							7.5	7	7
							7.5	7	7
							7.5	7	7
							7.5	7	7
							7.5	7	7
							7.5	7	7
							7.5	7	7
							7.5	7	7
							7.5	7	7
							7.5	7	7
							7.5	7	7
							7.5	7	7
							7.5	7	7
							7.5	7	7
							7.5	7	7
							7.5	7	7
							7.5	7	7
							7.5	7	7
							7.5	7	7
							7.5	7	7
							7.5	7	7
							7.5	7	7
							7.5	7	7
							7.5	7	7
							7.5	7	7
							7.5	7	7
							7.5	7	7
							7.5	7	7.5
							7.5	7	7.5
							7.5	7	7.5
							7.5	7	7.5
							7.5	7	7.5
							7.5	7	7.5
							7.5	7	7.5
							7.5	7	7.5
							7.5	7	7.5
							7.5	7	7.5
							7.5	7	7.5
							7.5	7	7.5
							7.5	7	7.5
							7.5	7	7.5
							7.5	7	7.5
							7.5	7	7.5
							7.5	7	7.5
							7.5	7	7.5
							8	7	7.5
							8	7	7.5
							8	7	7.5
							8	7.5	7.5
							8	7.5	7.5
							8	7.5	7.5
							8	7.5	7.5
							8	7.5	7.5
							8	7.5	7.5
							8	7.5	7.5
							8	7.5	7.5
							8	7.5	7.5
							8	7.5	7.5
							8	7.5	7.5
							8	7.5	7.5
							8	7.5	7.5
							8	7.5	7.5
							8	7.5	7.5
							8	7.5	7.5
							8	7.5	7.5
							8	7.5	7.5
							8	7.5	7.5
							8	7.5	7.5
							8	7.5	7.5
							8	7.5	7.5
							8	7.5	7.5
							8	7.5	7.5
							8	7.5	7.5
							8	7.5	7.5
							8	7.5	7.5
							8	7.5	8
							8	7.5	8
							8	7.5	8
							8	7.5	8
							8	7.5	8
							8	7.5	8
							8	7.5	8
							8	7.5	8
							8	7.5	8
							8	7.5	8
							8	7.5	8
							8	7.5	8
							8	7.5	8
							8	7.5	8
							8	7.5	8
							8	7.5	8
							8	7.5	8
							8	7.5	8
							8	8	8
							8	8	8
							8	8	8
							8	8	8
							8	8	8
							8	8	8
							8.5	8	8
							8.5	8	8
							8.5	8	8
							8.5	8	8
							8.5	8	8
							8.5	8	8
							8.5	8	8
							8.5	8	8
							8.5	8	8
							8.5	8	8
							8.5	8	8
							8.5	8	8
							8.5	8	8
							8.5	8	8
							8.5	8	8
							8.5	8	8
							8.5	8	8
							8.5	8	8
							8.5	8	8
							8.5	8	8
							8.5	8	8
							8.5	8	8
							8.5	8	8
							8.5	8	8
							8.5	8	8
							8.5	8	8
							8.5	8	8
							8.5	8	8
							8.5	8	8
							8.5	8	8
							8.5	8	8.5
							8.5	8.5	8.5
							8.5	8.5	8.5
							8.5	8.5	8.5
							8.5	8.5	8.5
							8.5	8.5	8.5
							8.5	8.5	8.5
							8.5	8.5	8.5
							9	8.5	8.5
							9	8.5	8.5
							9	8.5	8.5
							9	8.5	8.5
							9	8.5	8.5
							9	8.5	8.5
							9	8.5	8.5
							9	8.5	8.5
							9	8.5	8.5
							9	8.5	8.5
							9	8.5	8.5
							9	8.5	8.5
							9	8.5	8.5
							9	8.5	8.5
							9	8.5	8.5
							9	8.5	8.5
							9	8.5	8.5
							9.5	8.5	8.5
							9.5	8.5	8.5
							9.5	8.5	8.5
							9.5	8.5	8.5
							9.5	8.5	8.5
							9.5	8.5	8.5
							9.5	8.5	8.5
							9.5	8.5	8.5
							10	8.5	8.5
							10	8.5	8.5
							10	9	8.5
							10	9	8.5
							10	9	8.5
							10	9	9
							10	9	9
							10	9	9
							10	9	9
							10	9	9
							10.5	9	9
							10.5	9	9
							10.5	9	9
							10.5	9	9
							11	9	9
							11	9	9
							11.5	9	9
							11.5	9	9
							11.5	9.5	9
							11.5	9.5	9
							11.5	9.5	9
							12	9.5	9
							12	9.5	9
							12.5	9.5	9
							12.5	9.5	9
							13	9.5	9.5
								9.5	9.5
								9.5	9.5
								10	9.5
								10	9.5
								10	9.5
								10	9.5
								10.5	9.5
								10.5	9.5
								10.5	9.5
								10.5	10
								11	10
								11	10
								11.5	10
								12	10
								12	10
								12	10
									10
									10
									10.5
									10.5
									10.5
									10.5
									11
									11
									11
									11
									11.5
									11.5
									11.5
									12
									12
									12.5
									12.5
									12.5

## Sheet: Fig. 4A
%of BN cells with micronuclei
Doxorubicin treatment
0 nM				200 nM				400 nM				800 nM
Vector	mutp53-R175H	mutp53-R273H		Vector	mutp53-R175H	mutp53-R273H		Vector	mutp53-R175H	mutp53-R273H		Vector	mutp53-R175H	mutp53-R273H
4.76	3.7	9.8		7.69	9.52	12.5		11.54	12	16.67		12.5	12.5	22.22
4	5.45	8		10.53	9.52	10		10	11.54	18.18		13.33	18.18	21.74
3.64	3.39	11.54		10.81	11.11	15		11.76	11.11	17.39		14.81	16	23.53
5.17	4.48	9.09		5.26	8.7	16.67		10	11.76	18.75		17.39	13.79	18.18
3.28	5	8		6.67	7.14	16		11.11	11.54	18.18		16.67	17.65	23.81
4.69	3.45	10		5.88	6.67	14.81		10	11.11	17.65		15.38	16.67	18.18
4.84	5.26	11.32		9.52	10.53	15.79		13.33	11.76	20.83		15	15	17.65
5.26	3.57	10.77		6.67	7.14	13.33		10	14.29	15		13.04	13.33	20
5.45	3.28	9.62		10	10	17.65		10	13.33	13.04		11.76	13.33	22.22
4.08	4.62	10.61		11.11	11.11	15.79		13.33	12.5	20		13.33	13.64	17.65
5.26	7.27	10.42		9.09	7.69	13.04		11.11	13.33	14.81		12.5	15	18.75
5.17	3.77	12.31		8.33	11.11	12		9.52	11.76	16.67		13.04	15.79	20.83
1.82	4.41	12.5		10	6.67	15.38		11.76	10	19.05		13.64	14.29	25
3.92	3.57	8		5.56	10.53	15.79		10	10.53	17.65		13.33	14.29	21.05
2.04	5.08	9.8		10	8.33	14.29		9.52	11.11	16.67		11.54	15.79	25
3.33	1.75	10		6.67	10.53	14.29		11.11	12.5	18.75		15.15	12.5	21.21
3.64	3.64	10.42		10	10	13.33		10	11.11	20		11.54	12.9	24.24
3.03	3.39	9.3		10	9.09	16.67		11.54	11.11	18.75		11.11	14.29	23.08
1.59	3.45	9.62		9.52	11.11	15		10	11.11	19.05		13.64	15.38	18.18
3.51	3.23	10.34		8.33	11.76	15		13.33	10.71	20		13.33	15	25
		10				8				21.74				20.69
		11.63				15				18.75				20.83
		10.91				15.63				19.05				20
		10				13.79				14.29				22.73
		11.54				10				14.29				16.67

## Sheet: Fig. 5A
%of BN cells with micronuclei
DMSO			Tala 3 µM			Tala 6 µM			VE 0.25 µM			VE 0.5 µM			VE 1 µM
Vector	mutp53-R273H		Vector	mutp53-R273H		Vector	mutp53-R273H		Vector	mutp53-R273H		Vector	mutp53-R273H		Vector	mutp53-R273H
5.7	9.7		8.3	13.3		10	26.7		7.5	14.7		12.9	17.9		17.2	26.5
5.3	9.8		10.3	15.4		11.4	19.2		6.7	17.1		12.9	18.5		17.4	24.1
5.1	11.4		9.1	16.3		11.5	24.1		8.2	16		12.5	21.2		18.4	24.4
2.7	11.1		7.7	16		11.8	20.7		11.4	16.2		12.2	20.7		17.5	31
5	10		9.4	15		10.5	20.5		11.1	14.6		12.5	19		17.9	27.6
6.3	9.7		9.8	14.3		13.3	20		10	15.9		12	18.2		17.1	24.2
4.2	9.7		10	14.6		9.8	20.5		10	16.1		17.1	17.1		17.1	22.6
3.3	11.1		9.1	14.8		11.9	20		9.7	17.6		17.6	19.1		16.7	22.2
6.3	10		9.7	13.9		10.8	20		8.6	14.3		13.3	21.4		16.2	23.3
3.6	9.5		9.7	17.1		10.3	19.5		9.7	15.4		13.3	20		16.7	26.1
5.1	10.5		7.7	13.8		12.5	24		11.1	18.8		12.8	18.2		21.2	22.7
5.6	11.5		6.9	17.6		12.9	20.8		9.5	17.2		16	18.8		18.5	25
4.7	12.9		6.8	14.3		10.7	21.1		6.9	16.3		12.3	18.8		21.1	24
4.3	10.3		8.6	15.6		11.1	22.2		10.3	13.9		12.1	20.8		18.8	27.3
6.1	9.3		10.3	13.6		12.5	26.7		11.5	17.8		15	20		20	25
4.8	12.7		12.7	13.5		12.8	28.6		9.7	14.5		14.3	19		20	26.7
5.6	10.3		9.5	13.8		14.6	23.5		11.1	15.7		14.3	20		20	25
4.8	10.6		9.5	13.6		11.3	21.1		9.5	15.6		13.6	20		20	23.5
9.7	9.4		10.5	15.8		12.2	21.1		10	14.8		15	17.6		19	22.7
4.8	10.7		11.4	16.7		13.2	22.2		10	15.8		15.4	21.1		17.6	33.3
5.9	9.6		10.3	14.3		12	21.4		7.7	15		14.8	25		18.2	36.4
5	12.5		11.1	16.7		14.3	23.8		10.5	15		14.3	22.2		19	33.3
6.3	10.8		6.7	13.3		14.3	22.7		9.1	16.7		13.6	25		18.8	25
6.3	13.3		11.1	20		13.6	26.1		12.5	16.7		13.3	23.5		17.6	26.7
6.7	11.8		11.5	20		14.3	30.8		7.7	20		14.3	20		20	30.8
7.7	12.5		6.7	20		13.6	25		11.1	20		13.3	21.4		20	36.4
8	13		12.5	20		16.7	25		10.5	20		16.7	18.8		20	33.3
6.1	12		12.5	18.8		15.4	21.7		13.6	17.6		16.7	21.1		17.6	31.8
7.1	14.3		14.3	18.8		16.7	20		12.5	19		15.8	24		18.2	25
11.1	16.7		11.8	17.6		15	20		8.3	20		16.7	21.7		21.4	28.6

## Sheet: Fig. 6A
Software Version	3.08.01
Experiment File Path:	C:\Users\Public\Documents\Experiments\kl6-30-2022.xpt
Protocol File Path:	C:\Users\Public\Documents\Protocols\Kang Liu CCK8 48 plate.prt
Plate Number	Plate 3
Date	2022-06-30
Time	12:07:04
Reader Type:	Synergy LX
Reader Serial Number:	19091011
Reading Type	Reader
Procedure Details
Plate Type	48 WELL PLATE
Eject plate on completion
Read	Absorbance Endpoint
	Full Plate
	Wavelengths: 450
	Read Speed: Normal, Delay: 100 msec, Measurements/Data Point: 8
Layout
		1	2	3	4	5	6	7	8							Empty Vector										Mutp53-R175H										Mutp53-R273H
	A	BLK	SPL5	SPL11	SPL17	SPL23	SPL29	SPL35	BLK	Well ID
	B	SPL1	SPL6	SPL12	SPL18	SPL24	SPL30	SPL36	SPL41	Well ID			DMSO	Cal		Tala			Cal + Tala				DMSO	Cal		Tala			Cal + Tala				DMSO	Cal		Tala			Cal + Tala
	C	SPL2	SPL7	SPL13	SPL19	SPL25	SPL31	SPL37	SPL42	Well ID
	D	SPL3	SPL8	SPL14	SPL20	SPL26	SPL32	SPL38	SPL43	Well ID				1	3	6	12	3	6	12	uM			1	3	6	12	3	6	12	uM			1	3	6	12	3	6	12	uM
	E	SPL4	SPL9	SPL15	SPL21	SPL27	SPL33	SPL39	SPL44	Well ID
	F	BLK	SPL10	SPL16	SPL22	SPL28	SPL34	SPL40	BLK	Well ID			0.375	0.261	0.336	0.271	0.241	0.261	0.211	0.161			0.365	0.289	0.334	0.311	0.224	0.254	0.218	0.193			0.401	0.262	0.324	0.267	0.239	0.236	0.186	0.057
													0.349	0.273	0.304	0.293	0.262	0.244	0.194	0.144			0.369	0.213	0.338	0.268	0.252	0.261	0.249	0.202			0.404	0.268	0.345	0.244	0.252	0.205	0.152	0.067
Results													0.355	0.213	0.291	0.249	0.215	0.213	0.192	0.152			0.353	0.228	0.313	0.306	0.265	0.248	0.203	0.174			0.396	0.286	0.312	0.269	0.216	0.191	0.129	0.043
Actual Temperature:	0												0.399	0.228	0.288	0.236	0.208	0.228	0.197	0.133			0.339	0.251	0.312	0.249	0.234	0.235	0.221	0.177			0.382	0.246	0.297	0.265	0.237	0.203	0.151	0.066
		1	2	3	4	5	6	7	8			N	4	4	4	4	4	4	4	4		N	4	4	4	4	4	4	4	4		N	4	4	4	4	4	4	4	4
	A	0.043	0.045	0.043	0.044	0.046	0.044	0.045	0.044	450		AVE	0.3695	0.24375	0.30475	0.26225	0.2315	0.2365	0.1985	0.1475		AVE	0.3565	0.24525	0.32425	0.2835	0.24375	0.2495	0.22275	0.1865		AVE	0.39575	0.2655	0.3195	0.26125	0.236	0.20875	0.1545	0.05825
		-0.01	-0.008	-0.009	-0.008	-0.006	-0.009	-0.007	-0.008	Blank 450		SD	0.019564	0.0242216	0.0190181	0.0217184	0.0214767	0.0178955	0.00743303	0.0103078		SD	0.011694	0.0286564	0.0118401	0.0259471	0.0158489	0.00955249	0.0166189	0.0115		SD	0.00843727	0.0143091	0.017557	0.0100592	0.0129035	0.0166189	0.0203777	0.00962743
	B	0.453	0.315	0.378	0.321	0.291	0.289	0.262	0.11	450
		0.401	0.262	0.324	0.267	0.239	0.236	0.186	0.057	Blank 450			1.01351	0.705405	0.908108	0.732432	0.651351	0.705405	0.57027	0.435135			1.01389	0.802778	0.927778	0.863889	0.622222	0.705556	0.605556	0.536111			1.0025	0.655	0.81	0.6675	0.5975	0.59	0.465	0.1425
	C	0.457	0.32	0.399	0.298	0.304	0.258	0.237	0.121	450			0.943243	0.737838	0.821622	0.791892	0.708108	0.659459	0.524324	0.389189			1.025	0.591667	0.938889	0.744444	0.7	0.725	0.691667	0.561111			1.01	0.67	0.8625	0.61	0.63	0.5125	0.38	0.1675
273		0.404	0.268	0.345	0.244	0.252	0.205	0.152	0.067	Blank 450			0.959459	0.575676	0.786486	0.672973	0.581081	0.575676	0.518919	0.410811			0.980556	0.633333	0.869444	0.85	0.736111	0.688889	0.563889	0.483333			0.99	0.715	0.78	0.6725	0.54	0.4775	0.3225	0.1075
	D	0.449	0.339	0.366	0.323	0.268	0.244	0.205	0.119	450			1.07838	0.616216	0.778378	0.637838	0.562162	0.616216	0.532432	0.359459			0.941667	0.697222	0.866667	0.691667	0.65	0.652778	0.613889	0.491667			0.955	0.615	0.7425	0.6625	0.5925	0.5075	0.3775	0.165
		0.396	0.286	0.312	0.269	0.216	0.191	0.129	0.043	Blank 450
	E	0.434	0.298	0.351	0.318	0.289	0.256	0.236	0.119	450		N	4	4	4	4	4	4	4	4		N	4	4	4	4	4	4	4	4		N	4	4	4	4	4	4	4	4
		0.382	0.246	0.297	0.265	0.237	0.203	0.151	0.066	Blank 450		AVE	0.998649	0.658784	0.823649	0.708784	0.625676	0.639189	0.536486	0.398649		AVE	0.990278	0.68125	0.900694	0.7875	0.677083	0.693056	0.61875	0.518056		AVE	0.989375	0.66375	0.79875	0.653125	0.59	0.521875	0.38625	0.145625
	F	0.068	0.071	0.064	0.069	0.065	0.065	0.071	0.055	450		SD	0.0528757	0.0654639	0.0514002	0.0586983	0.0580452	0.0483663	0.0200893	0.0278588		SD	0.0324834	0.079601	0.0328891	0.0720752	0.0440247	0.0265347	0.0461636	0.0319444		SD	0.0210932	0.0357727	0.0438926	0.025148	0.0322587	0.0415472	0.0509442	0.0240686
		0.016	0.018	0.011	0.016	0.013	0.012	0.019	0.002	Blank 450
																																	+ CalAM 1 mM
		1	2	3	4	5	6	7	8				DMSO	Tala 3 uM	Tala 6 uM	Tala 12 uM		DMSO + CalAM	Tala 3 uM + CalAM	Tala 6 uM + CalAM	Tala 12 uM + CalAM				Tala	0 µM	3 µM	6 µM	12 µM				Tala	0 µM	3 µM	6 µM	12 µM
	A	0.043	0.044	0.045	0.044	0.044	0.044	0.044	0.043	450		Empty Vector	0.998649	0.823649	0.708784	0.625676		0.658784	0.639189	0.536486	0.398649				Empty Vector	0.998649	0.823649	0.708784	0.625676				Empty Vector	0.658784	0.639189	0.536486	0.398649
		-0.011	-0.01	-0.009	-0.01	-0.01	-0.01	-0.01	-0.011	Blank 450		Mutp53-R175H	0.990278	0.900694	0.7875	0.677083		0.68125	0.693056	0.61875	0.518056				Mutp53-R175H	0.990278	0.900694	0.7875	0.677083				Mutp53-R175H	0.68125	0.693056	0.61875	0.518056
	B	0.418	0.365	0.409	0.365	0.278	0.308	0.272	0.247	450		Mutp53-R273H	0.989375	0.79875	0.653125	0.59		0.66375	0.521875	0.38625	0.145625				Mutp53-R273H	0.989375	0.79875	0.653125	0.59				Mutp53-R273H	0.66375	0.521875	0.38625	0.145625
		0.365	0.289	0.334	0.311	0.224	0.254	0.218	0.193	Blank 450
175	C	0.441	0.289	0.413	0.323	0.307	0.315	0.303	0.256	450
		0.369	0.213	0.338	0.268	0.252	0.261	0.249	0.202	Blank 450
	D	0.429	0.304	0.388	0.361	0.319	0.302	0.257	0.228	450
		0.353	0.228	0.313	0.306	0.265	0.248	0.203	0.174	Blank 450
	E	0.391	0.327	0.389	0.303	0.287	0.289	0.275	0.231	450
		0.339	0.251	0.312	0.249	0.234	0.235	0.221	0.177	Blank 450
	F	0.077	0.098	0.044	0.118	0.047	0.047	0.055	0.053	450
		0.023	0.044	-0.032	0.064	-0.03	-0.007	0.002	-0.001	Blank 450
		1	2	3	4	5	6	7	8
	A	0.043	0.044	0.046	0.048	0.047	0.045	0.046	0.047	450
		-0.033	-0.032	-0.03	-0.028	-0.029	-0.031	-0.03	-0.03	Blank 450
	B	0.428	0.317	0.411	0.346	0.316	0.337	0.286	0.236	450
c		0.375	0.261	0.336	0.271	0.241	0.261	0.211	0.161	Blank 450
	C	0.401	0.329	0.379	0.368	0.338	0.32	0.269	0.219	450
		0.349	0.273	0.304	0.293	0.262	0.244	0.194	0.144	Blank 450
	D	0.408	0.289	0.366	0.325	0.291	0.289	0.268	0.227	450
		0.355	0.213	0.291	0.249	0.215	0.213	0.192	0.152	Blank 450
	E	0.451	0.304	0.363	0.311	0.284	0.304	0.273	0.209	450
		0.399	0.228	0.288	0.236	0.208	0.228	0.197	0.133	Blank 450
	F	0.087	0.118	0.116	0.108	0.158	0.116	0.109	0.128	450
		0.011	0.042	0.04	0.032	0.082	0.04	0.033	0.052	Blank 450
																																	+ CalAM 1 mM
																										C vs 273 at 6uM		C vs 273 at 12uM						C vs 273 at 3uM		C vs 273 at 6uM		C vs 273 at 12uM
																									p value	0.181873		0.388015					p value	0.0189125		0.00315296		2.12757e-05

## Sheet: Fig. 6B
Software Version	3.08.01
Experiment File Path:	C:\Users\Public\Documents\Experiments\kl7-1-2022.xpt
Protocol File Path:	C:\Users\Public\Documents\Protocols\Kang Liu CCK8 48 plate.prt
Plate Number	Plate 6
Date	2022-07-01
Time	13:31:57
Reader Type:	Synergy LX
Reader Serial Number:	19091011
Reading Type	Reader
Procedure Details
Plate Type	48 WELL PLATE
Eject plate on completion
Read	Absorbance Endpoint
	Full Plate
	Wavelengths: 450
	Read Speed: Normal, Delay: 100 msec, Measurements/Data Point: 8
Layout
		1	2	3	4	5	6	7	8
	A	BLK	SPL5	SPL11	SPL17	SPL23	SPL29	SPL35	BLK	Well ID
	B	SPL1	SPL6	SPL12	SPL18	SPL24	SPL30	SPL36	SPL41	Well ID
	C	SPL2	SPL7	SPL13	SPL19	SPL25	SPL31	SPL37	SPL42	Well ID
	D	SPL3	SPL8	SPL14	SPL20	SPL26	SPL32	SPL38	SPL43	Well ID
	E	SPL4	SPL9	SPL15	SPL21	SPL27	SPL33	SPL39	SPL44	Well ID
	F	BLK	SPL10	SPL16	SPL22	SPL28	SPL34	SPL40	BLK	Well ID
Results
Actual Temperature:	0
																Empty Vector										Mutp53-R175H										Mutp53-R273H
		1	2	3	4	5	6	7	8
	A	0.045	0.045	0.044	0.046	0.046	0.045	0.046	0.046	450			DMSO	CalAM		VE822			CalAM + VE822				DMSO	CalAM		VE822			CalAM + VE822				DMSO	CalAM		VE822			CalAM + VE822
		-0.01	-0.01	-0.01	-0.008	-0.008	-0.009	-0.008	-0.009	Blank 450
	B	0.603	0.369	0.518	0.407	0.361	0.415	0.252	0.06	450				1	3	6	12	3	6	12	uM			1	3	6	12	3	6	12	uM			1	3	6	12	3	6	12	uM
		0.541	0.314	0.463	0.353	0.305	0.361	0.198	0.005	Blank 450
	C	0.576	0.386	0.461	0.413	0.403	0.411	0.263	0.13	450			0.481	0.337	0.425	0.342	0.315	0.396	0.28	0.115			0.524	0.347	0.48	0.421	0.359	0.438	0.356	0.245			0.541	0.314	0.463	0.353	0.305	0.361	0.198	0.005
273		0.514	0.331	0.406	0.359	0.347	0.357	0.208	0.076	Blank 450			0.515	0.345	0.405	0.378	0.36	0.402	0.334	0.141			0.504	0.377	0.496	0.376	0.375	0.453	0.397	0.256			0.514	0.331	0.406	0.359	0.347	0.357	0.208	0.076
	D	0.563	0.439	0.456	0.406	0.392	0.407	0.221	0.159	450			0.547	0.364	0.44	0.376	0.357	0.369	0.343	0.25			0.61	0.399	0.466	0.443	0.411	0.384	0.359	0.287			0.501	0.385	0.402	0.352	0.336	0.353	0.166	0.105
		0.501	0.385	0.402	0.352	0.336	0.353	0.166	0.105	Blank 450			0.509	0.362	0.423	0.388	0.373	0.391	0.261	0.193			0.506	0.375	0.454	0.42	0.399	0.401	0.341	0.216			0.542	0.384	0.408	0.398	0.345	0.39	0.241	0.035
	E	0.604	0.438	0.462	0.453	0.401	0.445	0.295	0.09	450
		0.542	0.384	0.408	0.398	0.345	0.39	0.241	0.035	Blank 450		N	4	4	4	4	4	4	4	4		N	4	4	4	4	4	4	4	4		N	4	4	4	4	4	4	4	4
	F	0.063	0.071	0.059	0.062	0.07	0.068	0.073	0.064	450		AVE	0.513	0.352	0.42325	0.371	0.35125	0.3895	0.3045	0.17475		AVE	0.536	0.3745	0.474	0.415	0.386	0.419	0.36325	0.251		AVE	0.5245	0.3535	0.41975	0.3655	0.33325	0.36525	0.20325	0.05525
		0.009	0.016	0.005	0.008	0.015	0.013	0.018	0.009	Blank 450		SD	0.0234521	0.0113798	0.0124172	0.0173494	0.0217758	0.0124599	0.034803	0.0517319		SD	0.0434281	0.0184594	0.0156844	0.0243208	0.0202731	0.0276857	0.0206443	0.0254067		SD	0.0176139	0.0315793	0.0250637	0.0189539	0.0168282	0.0145667	0.0267523	0.0382124
													0.943137	0.660784	0.833333	0.670588	0.617647	0.776471	0.54902	0.22549			0.97037	0.642593	0.888889	0.77963	0.664815	0.811111	0.659259	0.453704			1.04038	0.603846	0.890385	0.678846	0.586538	0.694231	0.380769	0.00961538
		1	2	3	4	5	6	7	8				1.0098	0.676471	0.794118	0.741176	0.705882	0.788235	0.654902	0.276471			0.933333	0.698148	0.918519	0.696296	0.694444	0.838889	0.735185	0.474074			0.988462	0.636538	0.780769	0.690385	0.667308	0.686538	0.4	0.146154
	A	0.041	0.04	0.04	0.041	0.04	0.041	0.04	0.039	450			1.07255	0.713725	0.862745	0.737255	0.7	0.723529	0.672549	0.490196			1.12963	0.738889	0.862963	0.82037	0.761111	0.711111	0.664815	0.531481			0.963462	0.740385	0.773077	0.676923	0.646154	0.678846	0.319231	0.201923
		-0.015	-0.016	-0.016	-0.015	-0.016	-0.015	-0.016	-0.017	Blank 450			0.998039	0.709804	0.829412	0.760784	0.731373	0.766667	0.511765	0.378431			0.937037	0.694444	0.840741	0.777778	0.738889	0.742593	0.631481	0.4			1.04231	0.738462	0.784615	0.765385	0.663462	0.75	0.463462	0.0673077
	B	0.58	0.403	0.536	0.477	0.415	0.494	0.412	0.301	450
		0.524	0.347	0.48	0.421	0.359	0.438	0.356	0.245	Blank 450		N	4	4	4	4	4	4	4	4		N	4	4	4	4	4	4	4	4		N	4	4	4	4	4	4	4	4
	C	0.56	0.433	0.552	0.432	0.431	0.509	0.453	0.312	450		AVE	1.00588	0.690196	0.829902	0.727451	0.688725	0.763725	0.597059	0.342647		AVE	0.992593	0.693519	0.877778	0.768519	0.714815	0.775926	0.672685	0.464815		AVE	1.00865	0.679808	0.807212	0.702885	0.640865	0.702404	0.390865	0.10625
175		0.504	0.377	0.496	0.376	0.375	0.453	0.397	0.256	Blank 450		SD	0.0459845	0.0223133	0.0243475	0.0340183	0.0426977	0.0244312	0.0682412	0.101435		SD	0.0804224	0.0341841	0.0290452	0.0450385	0.0375428	0.0512699	0.0382302	0.0470494		SD	0.0338729	0.0607294	0.0481994	0.0364498	0.0323619	0.0280128	0.0514468	0.0734854
	D	0.666	0.454	0.522	0.499	0.467	0.44	0.415	0.343	450
		0.61	0.399	0.466	0.443	0.411	0.384	0.359	0.287	Blank 450
	E	0.562	0.431	0.51	0.476	0.455	0.457	0.397	0.272	450																							+ CalAM 1 mM
		0.506	0.375	0.454	0.42	0.399	0.401	0.341	0.216	Blank 450
	F	0.074	0.09	0.127	0.088	0.079	0.073	0.068	0.07	450				DMSO	VE 0.5 uM	VE 1 uM	VE 2 uM		DMSO + CalAM	VE 0.5 uM + CalAM	VE 1 uM + CalAM	VE 2 uM + CalAM				VE	0 µM	0.5 µM	1 µM	2 µM			VE	0 µM	0.5 µM	1 µM	2 µM
		0.018	0.034	0.071	0.032	0.023	0.017	0.012	0.013	Blank 450			Empty Vector	1.00588	0.829902	0.727451	0.688725		0.690196	0.763725	0.597059	0.342647				Empty Vector	1.00588	0.829902	0.727451	0.688725			Empty Vector	0.690196	0.763725	0.597059	0.342647
													Mutp53-R175H	0.992593	0.877778	0.768519	0.714815		0.693519	0.775926	0.672685	0.464815				Mutp53-R175H	0.992593	0.877778	0.768519	0.714815			Mutp53-R175H	0.693519	0.775926	0.672685	0.464815
													Mutp53-R273H	1.00865	0.807212	0.702885	0.640865		0.679808	0.702404	0.390865	0.10625				Mutp53-R273H	1.00865	0.807212	0.702885	0.640865			Mutp53-R273H	0.679808	0.702404	0.390865	0.10625
		1	2	3	4	5	6	7	8
	A	0.039	0.04	0.039	0.04	0.041	0.04	0.041	0.041
		-0.023	-0.022	-0.022	-0.021	-0.021	-0.022	-0.021	-0.021
	B	0.535	0.399	0.486	0.404	0.371	0.458	0.342	0.177
		0.481	0.337	0.425	0.342	0.315	0.396	0.28	0.115
	C	0.569	0.406	0.467	0.439	0.416	0.464	0.396	0.203
c		0.515	0.345	0.405	0.378	0.36	0.402	0.334	0.141
	D	0.601	0.426	0.502	0.438	0.413	0.431	0.403	0.312
		0.547	0.364	0.44	0.376	0.357	0.369	0.343	0.25
	E	0.571	0.424	0.484	0.45	0.429	0.453	0.303	0.255
		0.509	0.362	0.423	0.388	0.373	0.391	0.261	0.193
	F	0.091	0.117	0.084	0.087	0.089	0.069	0.076	0.076
		0.029	0.056	0.022	0.025	0.027	0.008	0.015	0.014
																																		+ CalAM 1 mM
																										C vs 273 at 6uM		C vs 273 at 12uM							C vs 273 at 3uM		C vs 273 at 6uM		C vs 273 at 12uM
																									p value	0.426176		0.172764						p value	0.028897		0.00582036		0.0170575

## Sheet: Fig. 7
	Fig. 7A								Fig. 7C
	Fold Change (normalized to GAPDH)								Fold Change (normalized to GAPDH)
	cGAS								cGAS
	Vector	R175H	R273H	Vector+Adr	R175H+Adr	R273H+Adr			Vector	R175H	R273H	Vector+Adr	R175H+Adr	R273H+Adr
	0.9	1	5.1	1.9	3.4	17.9			1.1	1	1	1.5	1.5	3.4
	1	1.3	4.4	1.8	3.3	15.1			1	0.8	1.1	0.8	1.7	2.2
	1.2	2.3	4	1.9	3.4	13.5			0.9	0.7	1	1.3	1.5	3.7
	STING								STING
	Vector	R175H	R273H	Vector+Adr	R175H+Adr	R273H+Adr			Vector	R175H	R273H	Vector+Adr	R175H+Adr	R273H+Adr
	0.7	1.5	3	12.2	4.4	14.5			1.3	1.2	1.6	1.2	1.7	1.7
	1.4	1.1	3	8	4.4	16			0.7	1.4	1.7	1	1.5	3.6
	1	0.8	4.1	5.7	5.3	13.7			1.1	1.4	1.4	1.1	1.5	2.7
	IFNA1								IFNA1
	Vector	R175H	R273H	Vector+Adr	R175H+Adr	R273H+Adr			Vector	R175H	R273H	Vector+Adr	R175H+Adr	R273H+Adr
	0.9	1.1	1.4	1.1	1.2	1.6			1	1.6	1.6	1.3	0.8	2.3
	1.2	1.2	1.3	1	1.2	1.6			1	1.5	1.3	2.1	1.1	2
	0.9	1.2	1.1	1.7	1.2	1.5			1	1.1	2	1.3	1.5	2.3
	IFNB1								IFNB1
	Vector	R175H	R273H	Vector+Adr	R175H+Adr	R273H+Adr			Vector	R175H	R273H	Vector+Adr	R175H+Adr	R273H+Adr
	1	2	5.3	5.4	6.3	13.9			1	1.1	6.1	2.7	2.1	10.4
	0.9	1.6	4.9	3.3	7.1	11.2			1	0.9	6.7	2.4	2.1	8.5
	1.1	1.1	4.6	3.4	5.7	8.7			1	1	3.5	2.4	2.3	7.4
	IFNG								IFNG
	Vector	R175H	R273H	Vector+Adr	R175H+Adr	R273H+Adr			Vector	R175H	R273H	Vector+Adr	R175H+Adr	R273H+Adr
	0.9	2.1	4.5	2	4.7	8			1.1	1.5	1.8	1.1	1.2	4.4
	1.2	1.8	3.6	2	4.2	7.7			0.9	1.1	1.2	1.4	1.4	4.2
	0.9	2	3.3	2.3	4.6	8.1			1	0.9	1.4	1	1.5	2.7
	CCL5								CCL5
	Vector	R175H	R273H	Vector+Adr	R175H+Adr	R273H+Adr			Vector	R175H	R273H	Vector+Adr	R175H+Adr	R273H+Adr
	0.5	1.2	1.8	1.7	1.3	3.4			0.9	1.8	1.9	2.5	1.9	3.8
	1.7	1.5	1.7	1.4	1.7	3.5			1.1	1.8	2	1.3	1.9	4.6
	1.2	1.2	1.4	1.2	2.2	2.9			1	2.1	2.2	2.4	2	3.2
	ISG15								ISG15
	Vector	R175H	R273H	Vector+Adr	R175H+Adr	R273H+Adr			Vector	R175H	R273H	Vector+Adr	R175H+Adr	R273H+Adr
	1.2	1.1	8.8	3.6	6.9	45.7			2.2	0.7	61.3	5.4	2.8	141.2
	0.8	1.3	5.1	3.6	6.4	30.1			0.5	0.3	69	6.3	3.1	102.7
	1.1	1.1	6.8	3.8	7.6	50.3			1.3	0.2	57.2	4.7	1.8	118.7

## Sheet: Fig. 8A
Fold change of p53/GAPDH expression				Fold change of p-TBK1 /TBK1 expression				Fold change of p-eIF2α/eIF2α expression
Vector	mp53-R175H	mp53-R273H		Vector	mp53-R175H	mp53-R273H		Vector	mp53-R175H	mp53-R273H
1	141.12	97.86		1	0.89	9.03		1	1.62	23.31
1	72.75	59.82		1	2.13	10.87		1	2.6	29.88
1	165.77	146.89		1	3.77	12.19		1	4.5	22.17

## Sheet: Fig. 8C
4T1
			Vector IgG											mutp53-R175H IgG											mutp53-R273H IgG
		Day 4	Day 7	Day 11	Day 14	Day 18	Day 21					Day 0	Day 4	Day 7	Day 11	Day 14	Day 18	Day 21					Day 0	Day 4	Day 7	Day 11	Day 14	Day 18	Day 21
	Day 0
1	53.5	123.5	210.6	331.9	470.9	567.4	668.6				1	77.3	135	279.7	494.8	598.7	726.3	806.3				1	64.1	137	274.2	486.8	594.5	691.2	790.4
2	54.9	119.1	227.4	381.9	491.6	595.9	686.4				2	61.7	136.1	260.4	489.3	586.3	689.8	784.1				2	76.1	133	258.6	483.6	578.1	672.7	759.7
3	69	134.5	247	393.6	535.1	633.8	713				3	61.2	131.9	271.8	484.8	592	697.5	781.2				3	72.5	135	289.3	534.8	636.8	752.3	844.9
4	70.2	137.6	249.6	390.9	486.9	619.7	717.3				4	73.2	133	258.6	470.1	583.3	685.8	758.1				4	81.5	140.7	289	462.5	612.9	706.4	784.7
5	61.2	120	218.7	362.7	514.4	632.8	732.1				5	61.3	118.9	263.1	483.8	561.8	697.5	801				5	70.1	109.5	262.5	451.5	560.3	707.1	807.6
6	54	126.2	219.8	362.2	477.5	584.9	669.1				6	73.5	138.1	261.4	471.2	598.8	707	781.4				6	62.1	136.1	256.3	493.7	593.4	717	807.1
N	6	6	6	6	6	6	6				N	6	6	6	6	6	6	6				N	6	6	6	6	6	6	6
AVE	60.4667	126.817	228.85	370.533	496.067	605.75	697.75				AVE	68.0333	132.167	265.833	482.333	586.817	700.65	785.35				AVE	71.0667	131.883	271.65	485.483	596	707.783	799.067
SD	6.94542	6.98461	14.6064	21.2109	22.1426	24.885	24.4747				SD	6.76502	6.26463	7.49281	8.99809	12.584	13.2686	15.6033				SD	6.65975	10.2767	13.5935	26.4198	24.3384	24.4094	26.0426
			Vector PD-1											mutp53-R175H anti-PD-1											mutp53-R273H anti-PD-1
		Day 4	Day 7	Day 11	Day 14	Day 18	Day 21					Day 0	Day 4	Day 7	Day 11	Day 14	Day 18	Day 21					Day 0	Day 4	Day 7	Day 11	Day 14	Day 18	Day 21
	Day 0
1	60.6	136.2	235.4	288.4	406.3	477.5	571.2				1	58.1	117.8	232	320.8	438.2	552.2	648.2				1	69	106.9	154.8	240.4	284.1	352	416.7
2	64.2	140.1	241.3	333.7	382.8	447.8	541.6				2	69	127.7	256.3	330.4	439.3	557.9	666				2	64.2	99.4	153	237.4	298.1	358.8	405.8
3	68.5	124.6	202.9	324.5	422.2	492	579.6				3	76	130.4	220.7	346.7	416.2	507.9	597.8				3	66.2	121.4	174.9	221.7	289.4	340.1	395.9
4	63.2	138.9	187.9	287.5	404.5	479.4	578.2				4	75.6	127.2	218.3	380.8	443.9	550.1	652.1				4	72.2	114.3	159.4	259.9	309.1	364.1	419.4
5	70.9	134.1	209.8	294.9	396.7	470.2	575.1				5	52.7	121.2	224.3	312.1	407.7	499.1	590.5				5	67.7	108.1	150.9	214.7	240.8	310.5	366.3
6	48.5	110.8	201.4	289.4	390.3	489.3	584.4				6	67.4	142.1	234.6	342.5	487.9	592.4	672.2				6	62.6	123.7	156.6	247.4	270.3	329.3	411.8
N	6	6	6	6	6	6	6				N	6	6	6	6	6	6	6				N	6	6	6	6	6	6	6
AVE	62.65	130.783	213.117	303.067	400.467	476.033	571.683				AVE	66.4667	127.733	231.033	338.883	438.867	543.267	637.8				AVE	66.9833	112.3	158.267	236.917	281.967	342.467	402.65
SD	7.18117	10.2517	19.0586	18.747	12.5982	14.5807	14.0462				SD	8.57432	7.69365	12.6906	22.1642	25.5453	31.5072	31.9597				SD	3.14559	8.46542	7.90309	15.1417	21.9359	18.3779	17.9745
				Vector groups comparison at the different time points											175 groups comparison at the different time points											273 groups comparison at the different time points
p value	0.635609	0.490955	0.173606	0.000333336	7.73343e-06	1.50922e-06	1.60486e-06				p value	0.755001	0.341281	0.000357607	1.0216e-07	3.95963e-07	1.21811e-06	3.14886e-06				p value	0.243394	0.00816545	1.74269e-08	5.23586e-09	1.09073e-09	1.23773e-10	7.80442e-11
	Day 0	Day 4	Day 7	Day 11	Day 14	Day 18	Day 21
Vector IgG	60.4667	126.817	228.85	370.533	496.067	605.75	697.75
Vector anti-PD-1	62.65	130.783	213.117	303.067	400.467	476.033	571.683
mutp53-R175H IgG	68.0333	132.167	265.833	482.333	586.817	700.65	785.35
mutp53-R175H anti-PD-1	66.4667	127.733	231.033	338.883	438.867	543.267	637.8
mutp53-R273H IgG	71.0667	131.883	271.65	485.483	596	707.783	799.067
mutp53-R273H anti-PD-1	66.9833	112.3	158.267	236.917	281.967	342.467	402.65
	6.94542	6.98461	14.6064	21.2109	22.1426	24.885	24.4747
	7.18117	10.2517	19.0586	18.747	12.5982	14.5807	14.0462
	6.76502	6.26463	7.49281	8.99809	12.584	13.2686	15.6033
	8.57432	7.69365	12.6906	22.1642	25.5453	31.5072	31.9597
	6.65975	10.2767	13.5935	26.4198	24.3384	24.4094	26.0426
	3.14559	8.46542	7.90309	15.1417	21.9359	18.3779	17.9745

## Sheet: Fig. 8D
	Tumor weight (gram)
	IgG control				Anti-PD-1
	Vector	mutp53-R175H	mutp53-R273H		Vector	mutp53-R175H	mutp53-R273H
	1.23	2.87	3.39		1.1	1.4	1.09
	1.59	3.88	2.77		1.17	1.29	0.61
	2.04	2.67	3.14		1.12	1.18	0.5
	1.82	2.57	2.63		1.15	1.85	0.89
	1.69	2.61	2.9		1.31	1.27	0.45
	1.7	2.51	2.49		1.14	1.31	0.58

## Sheet: Fig. 8E
Number of CD8+GB+ cells/field
IgG control				Anti-PD-1
Vector	mutp53-R175H	mutp53-R273H		Vector	mutp53-R175H	mutp53-R273H
12	8	11		18	24	31
7	7	16		16	22	36
10	12	8		22	21	27
11	18	12		23	18	39
13	8	11		15	23	28
12	9	14		23	15	35
10	10	13		21	14	34
15	17	11		22	24	35
13	15	10		23	19	38
5	7	9		22	22	40
17	17	17		19	17	43
10	16	7		27	18	35
9	18	13		24	16	30
12	11	18		17	18	33
11	8	18		20	17	34
9	9	9		24	21	28
8	7	6		23	16	29
10	17	13		14	17	36
9	10	19		17	19	25
7	9	15		14	20	32
13	9	19
16	11	21
10	10	15
12	14	18
14	18	19
11	13	15
11	12	16
15	10	22
16	15	21
9	12	16

[truncated: 23 more sheets: Fig. 9A, Fig. 9B, Fig. 9C, Fig. 9E, Fig. 9F, Fig. 9H, Fig. 10A, heatmap, Fig. 10B, Fig. 10C, Fig. 10D, Fig. 10F, Fig. 10I, Fig. 10J, Fig. S4A, Fig. S7, mRNA expression, Fig. S8, mRNA expression, Fig. S8, heatmap, Fig. S9A, mRNA expression, Fig. S9A, heatmap, Fig. S9B, mRNA expression …]
